# Supplementary material for: The Thioredoxin System in Edwardsiella piscicida Contributes to Oxidative Stress Tolerance, Motility, and Virulence
Source: Microorganisms. 2023 Mar 24;11(4):827. doi: 10.3390/microorganisms11040827 (PMC10145099; doi:10.3390/microorganisms11040827)
Supplement: Supplementary file 1 [file microorganisms-11-00827-s001.zip]

Archive with 1 entries (1 files):
- microorganisms-2245696-supplementary.pdf
